# Supplementary material for: Reward network mechanism in anhedonia and depression
Source: PLoS One. 2025 Sep 18;20(9):e0332816. doi: 10.1371/journal.pone.0332816 (PMC12445566; doi:10.1371/journal.pone.0332816)
Supplement: S1 Data — (XLSX) [file pone.0332816.s006.xlsx]

## Sheet: Sheet1
group	gender	age	education	PHQ1	BDI4	PHQ	BDI	episode	duration	headmove	HDRS	BAI
1	2	26	14	0	0	2	3			0.15	2.8	2.5
1	1	42	12	0	0	0	3			0.18	0.8	2.5
1	1	26	15	0	0	1	0			0.08	1.8
1	1	38	12	0	0	0	4			0.09	0.8	3.5
1	1	49	12	0	0	0	1			0.15	0.8	0.5
1	1	58	12	0	0	0	3			0.13	0.8	2.5
1	1	29	12	0	0	3	4			0.16	3.8	3.5
1	1	33	9	0	0	3	3			0.1	3.8	2.5
1	2	49	12	1	0	2	4			0.1	2.8	3.5
1	2	28	14	1	0	3	5			0.16	3.8	4.5
1	2	64	20	0	0	0	1			0.13	0.8	0.5
1	2	59	11	3	0	3	0			0.16	3.8	0
1	1	64	10	0	0	0	1			0.1	0.8	0.5
1	2	42	6	0	0	0	2			0.11	0.8	1.5
1	2	57	12	0	0	0	2			0.18	0.8	1.5
1	2	62	12	0	0	1	3			0.1	1.8	2.5
1	2	35	14	0	0	0	0			0.17	0.8	0
1	1	49	13	0	0	2	0			0.09	2.8	0
1	1	48	13	0	1	2	1			0.11	2.8	0.5
1	2	62	12	0	0	1	4			0.15	1.8	3.5
1	2	58	13	0	0	0	2			0.1	0.8	1.5
1	2	65	12	0	0	4	4			0.17	4.8	3.5
1	2	41	13	0	0	1	1			0.22	1.8	0.5
1	1	32	17	0	0	1	2			0.05	1.8	1.5
1	2	63	12	0	0	0	1			0.18	0.8	0.5
1	2	57	12	0	0	0	3			0.19	0.8	2.5
1	2	46	13	0	0	2	3			0.04	2.8	2.5
1	2	54	12	0	0	2	4			0.09	2.8	3.5
1	2	57	12	0	0	0	1			0.11	0.8	0.5
1	2	62	9	0	0	0	1			0.16	0.8	0.5
1	2	51	11	0	0	1	4			0.23	1.8	3.5
1	2	58	11	0	0	0	1			0.05	0.8	0.5
1	2	48	13	0	0	3	2			0.07	3.8	1.5
2	2	48	11	3	3	28	36	2	10	0.11	22	6
2	2	46	12	3	2	22	32	2	11	0.12	21	11
2	2	53	12	3	3	19	29	3	7	0.1	28	6
2	2	24	8	3	1	19	26	2	7	0.06	25	15
2	2	56	12	2	2	23	32	3	9	0.23	28	7
2	2	58	9	2	2	22	32	2	9	0.1	23	24
2	2	65	12	3	3	22	30	3	12	0.07	23	12
2	1	41	12	3	3	29	61	2	9	0.16	28	7
2	2	36	20	3	3	25	35	4	10	0.09	20	8
2	1	60	11	1	1	21	31	2	10	0.14	19	10
2	2	61	12	3	2	18	24	6	9	0.07	22	23
2	2	46	13	3	2	15	24	2	13	0.12	20	24
2	1	65	10	3	2	23	30	2	12	0.11	22	7
2	1	59	13	0	1	7	37	2	8	0.15	22	13
2	2	52	12	3	3	20	35	3	8	0.1	23	9
2	2	61	12	2	2	19	39	2	7	0.15	24	17
2	1	55	17	3	3	30	57	2	9	0.08	22	16
2	2	37	20	3	1	27	37	4	8	0.19	27	7
2	1	55	16	2	1	13	32	3	12	0.1	28	7
2	2	61	11	3	3	22	30	2	10	0.05	29	7
2	2	54	13	2	1	20	27	2	9	0.11	27	6
2	2	54	9	3	1	27	23	2	9	0.12	23	12
2	2	38	12	3	3	22	38	2	8	0.21	22	6
2	1	49	12	3	3	30	54	3	12	0.05	20	15
2	2	57	12	3	1	22	26	3	9	0.06	24	17
2	2	24	12	3	2	20	38	2	6	0.22	23	16
2	2	40	13	1	1	14	22	2	5	0.1	22	27
2	2	48	11	2	2	20	36	7	10	0.25	20	28
2	2	27	12	3	3	29	52	6	11	0.08	19	9
2	2	33	13	3	2	21	22	2	7	0.04	22	17
3	1	59	6	2	0	12	13	2	6	0.15	3	7
3	1	33	13	2	2	13	13	2	6	0.16	3	3
3	1	42	13	2	1	13	16	2	13	0.14	4	4
3	2	33	13	0	0	0	2	3	8	0.22	8	8
3	2	33	15	0	0	0	2	3	9	0.07	5	8
3	2	58	6	0	0	6	16	2	8	0.13	11	8
3	2	58	9	0	0	6	16	2	16	0.25	8	8
3	2	65	12	1	0	8	5	3	7	0.07	7	1
3	2	65	20	1	0	8	5	3	10	0.14	6	2
3	1	59	12	1	1	7	6	2	10	0.12	3	2
3	1	59	14	1	1	7	6	2	9	0.17	3	1
3	1	55	9	0	1	2	5	2	10	0.1	8	5
3	1	55	11	0	1	2	5	3	13	0.15	8	2
3	2	61	6	0	0	2	4	2	8	0.2	4	7
3	2	61	11	0	0	2	4	2	6	0.14	2	8
3	2	54	13	1	1	8	5	3	12	0.22	2	8
3	2	54	13	1	1	8	5	2	6	0.07	6	6
3	2	54	9	0	0	1	7	2	11	0.1	5	1
3	2	54	17	0	0	1	7	3	10	0.19	6	8
3	1	33	13	1	0	4	4	2	6	0.08	6	2
3	1	33	13	1	0	4	4	2	8	0.24	2	4
3	2	40	13	0	0	2	1	2	10	0.1	5	4
3	2	40	9	0	0	2	1	2	6	0.07	2	5
3	1	42	13	2	0	9	4	2	6	0.1	11	5
3	1	42	13	2	0	9	4	2	6	0.19	2	1
3	2	48	20	0	1	5	11	7	7	0.18	12	3
3	2	48	11	0	1	5	11	7	7	0.22	11	4
